# Supplementary material for: Proteomic Profiling of Limited-Stage Follicular Lymphoma Reveals Differentially Expressed Proteins Linked to Disease Progression Post-Radiation Therapy
Source: Int J Mol Sci. 2025 Sep 23;26(19):9306. doi: 10.3390/ijms26199306 (PMC12525013; doi:10.3390/ijms26199306)
Supplement: Supplementary file 1 [file ijms-26-09306-s001.zip]

Archive with 1 entries (1 files):
- ijms-3796422-supplementary.pdf
